# Supplementary material for: Genomic characteristics and evolution of Multicentric Esophageal and gastric Cardiac Cancer
Source: Biol Direct. 2024 Jul 1;19:51. doi: 10.1186/s13062-024-00493-y (PMC11218177; doi:10.1186/s13062-024-00493-y)
Supplement: Supplementary file 1 — Supplementary Material 1 [file 13062_2024_493_MOESM1_ESM.xlsx]

## Sheet: Sheet1
Supplementary Table S1.PCR primers of somatic mutations of MUGC
	GeneName	Chr	Pos	ID	Ref	Alt	Func	Primer_F	Primer_R	Conclusion
Somatic mutation	CREBBP	16	3781407	.	T	G	missense SNV	GCCACCATCAGGTACAGACA	GGAGAAGCACAAGGAGGTAGG	No
	AJAP1	1	4772763	.	C	A	splicing	CCACGGTCTCCATCCTACAA	GAATCACTGTCTGCGAAGGTT	Yes
	TP53	17	7577018	.	C	T	splicing	CACCATCGTAAGTCAAGTAGCA	CATCCACCTCTCATCACATCC	Yes
		17	7577094	rs28934574	G	A	missense SNV			Yes
		17	7577121	rs121913343	G	A	missense SNV			Yes
		17	7577124	.	C	T	missense SNV			Yes
		17	7577142	.	C	T	missense SNV			Yes
		17	7577551	.	C	A	missense SNV	AGAAGCAAGAGGCAGTAAGGA	GGAAGGAGAATGGCGTGAAC	Yes
		17	7577568	.	C	T	missense SNV			Yes
		17	7577609	.	C	A	splicing			Yes
		17	7578205	.	C	A	missense SNV	TTCACGCCATTCTCCTTCCT	AACTCTGTCTCCTTCCTCTTCC	Yes
		17	7578212	rs397516436	G	A	stopgain			Yes
		17	7578275	.	G	A	stopgain			Yes
		17	7578382	.	G	T	stopgain			Yes
		17	7578394	.	T	A	nonsynonymous SNV			Yes
		17	7578419	.	C	A	stopgain			Yes
		17	7578457	.	C	T	nonsynonymous SNV			Yes
	MUC16	19	9046356	.	G	T	missense SNV	GTCTGAGTTGGGAGAGCTGT	TCAGACACTGCACCCTCAAT	Yes
	ERCC4	16	14024574	.	G	A	missense SNV	GTGCTTGTGTATGCCCTCTG	ACAGACGTTAAGTAGGCGGA	Yes
	HIST1H4B	6	26027289	.	C	G	missense SNV	TTAGCAGCCACTCAGACCAA	GCAGCAACGCCTCCTTATC	Yes
	NOTCH4	6	32169953	rs202197092	G	A	missense SNV	CTGTGAGGTGCTGACTGCTA	CTTCCTGCGGCTTCCATCA	Yes
	BRCA2	13	32929032	.	A	T	missense SNV	AGGTGAAGATGTGAAGGTGAGA	GCTACTGCTTGATTGGAGTTGT	Yes
	DLEC1	3	38161979	.	A	C	missense SNV	AGTCCTTCCTCTGCCTCTGA	GCCACTCCTTCACACTCCTT	Yes
	EGFR	7	55242447	.	A	T	missense SNV	ACCGCACGGCATCAGAAT	TCACCAAGAGCACTCACTCAT	Yes
	APC	5	112164586	rs137854573	C	T	stopgain	AACCTCAAGCTCCTGGGATC	GCGAGAGAAAGAGACCCCAT	Yes
	NOTCH1	9	139412234	.	T	A	missense SNV	GACTTGGGACAGAAACGAACC	TCTGCTGTGCCACCTCAAC	Yes
	FAT2	5	150907673	.	C	A	stopgain SNV	AGTGGAGGTTAGCAATGAGGTA	GCAAGAGTGAATGGTGAGTGAA	Yes
	FAT2	5	150923537	.	T	A	missense SNV	ACTCCATCAGAAGCACCTACC	CACAGTCAGAGCCACGGATA	Yes
	FBXW7	4	153244287	.	G	A	stopgain	ATCCTGCACCACTGAGAACA	GTCGTTCACACAGCCAGAAA	Yes
	FBXW7	4	153247289	.	G	T	missense SNV	TAGAGCCCCAAAGTGTCAGG	CTAGGCTTCCCAACTTCCCA	Yes
	FAT1	4	187516852	.	C	G	missense SNV	CGTGCTGCGTGGTTAAGAA	TATGACCTGGCGAAGTGGAA	Yes
	FAT1	4	187525073	.	A	G	missense SNV	GCCAGTAGTCACCAACGAATT	CATCTGCCATCAAGAGGAAGG	Yes
	FAT1	4	187629589	.	G	A	stopgain	AGGCATCAGTTCGTAGTCCAG	CGGTGATAACAGCAGTGACATT	Yes
	TP53BP2	1	223976872	.	G	C	missense SNV	CTGTGACCAAGGCTGTTGTATT	TTCCTGCTGACCAGTTACCTAT	Yes
Germline mutation	RB1,LPAR6	13	48996928	rs398098819	TA	T	splicing	GGGTTAGAGGAGGGATAGCATT	CCTGGATGACAGAGCAAGACT	Yes
	SYNE1	6	152477157	.	C	T	missense SNV	TGGACATTGTAACGAACAGGAA	ACGGTTCTACACTGGTGGATT	Yes
		6	152555867	.	G	A	missense SNV	ACTTGTAAGAGGCAGTGTTGAG	TGTTGGCATTGGTGAGTAACG	Yes
		6	152642914	rs202105931	G	A	missense SNV	CTCCTTCTGTTCTTCTGCCATT	GCATGTGAGACAGTCAACTCT	Yes
	KRT8,KRT18	12	53343131	.	G	GA	frameshift insertion	CACCTTCTCCACCAACTAC	CTCAGCCTTAGCCACATC	No
		12	53343132	.	G	T	missense SNV			No
	MUC16	19	9066364	.	T	C	missense SNV	CAGGAAGAGGAGAGGAGGAGA	ACAAGCACAGCAGCGACTA	Yes
	TP73	1	3649411	rs139568604	T	C	missense SNV	GCGTCTGTGTCCACTAACC	CTCCGTGAACTCCTCCTTGA	Yes
	FGFR4	5	176522683	.	T	C	missense SNV	TCGGAGATGGAGGTGATGAAG	ACAGAGGAGGAGGTCAAGGT	Yes
		5	176524609	.	G	T	missense SNV	CTTCTACTGATGACCCTCCT	CATTTGCTCCTGTTTTCGG	Yes
	NCOR2	12	124810075	.	A	T	missense SNV	TGCGTGGTCATCCTGCTT	ACGGTGAATAGGCTACTGCTA	Yes
	RAD9A	11	67161241	.	C	A	missense SNV	GCTGGAGAAGACGGTGGAA	AGTAAGGAGAATGGAGCAAGGA	Yes
	PIK3CA	3	178927490	.	TA	T	splicing	CCCCTTGGCATCATCAGTCT	TTCCTGAAGCTCTCCCAAGG	Yes
	WNT1	12	49373437	.	C	A	missense SNV	TCCACGAACCTGCTTACA	GGAGCGGAAGAACCATAC	Yes
	POLR3H	22	41940438	rs200799843	C	CCGCG	splicing	GCCATGCTCCGCTACTACA	CCTGCTAATTCTCCTTGTCTCC	Yes
	ERAP2	5	96232568	.	G	GTAAGTCATATGTTGGGTAACGATAGACTGTTATTTAATCTAGAAAGTAACAGAATAATTGTGAATGTTTATAAATAGCTATATATTGTCAGTCAACCATA	splicing	TGCCAGTTCCTGCTACTTGTT	CAGTCTGTAAGGAGGAGGTGAA	Yes
	CAPN15	16	602196	.	T	C	missense SNV	CGACTCCGTGGACATCTGTAA	GTGTCAGGTAGTAGCAGGTCAT	Yes
		16	601409	.	G	A	missense SNV	TGCCACACAGGTTCCTCAT	CTTACAGATGTCCACGGAGTC	Yes
		16	597586	.	G	A	missense SNV	CCGACCTCAACCACATCCT	TCTTCCTCCAGCACACTCAG	Yes
Validation of mutations			Number
Validated by sanger sequencing			50
Can not be validated by sanger sequencing			3
Total Sanger sequencing events			53
True positive rate			0.943396
